# Supplementary material for: Cryptic Diversity in Metropolis: Confirmation of a New Leopard Frog Species (Anura: Ranidae) from New York City and Surrounding Atlantic Coast Regions
Source: PLoS One. 2014 Oct 29;9(10):e108213. doi: 10.1371/journal.pone.0108213 (PMC4212910; doi:10.1371/journal.pone.0108213)
Supplement: Table S7 — Underlying (raw) morphometric data. (XLSX) [file pone.0108213.s011.xlsx]

## Sheet: Sheet1
Table S7. Underlying (raw) morphometric data.
These data were used in Table 1 and Figures S1 and S2. Additional information for each specimen is presented in Table S1.
Record Number	Museum	Specimen Number	Taxon	State/Province	County/Region	Snout-Vent Length (mm)	Head Width (mm)	Head Length (mm)	Tympanic Diameter (mm)	Eye Width (mm)	Thigh Length (mm)	Shank Length (mm)	Foot Length (mm)	Eye-to-Naris Distance (mm)	Nostril-to-Snout Distance (mm)	Interorbital Distance (mm)	Internarial Distance (mm)	Dorsal Snout Angle (radians)
1	YPM	13559	R. kauffeldi	CT	Middlesex	46.2	13.75	15.56	2.92	4.85	20.94	25.17		2.51	3.88	2.28	2.9	0.915293
2	YPM	13560	R. kauffeldi	CT	Middlesex	52.76	16.79	18.26	4.4	5.46	27.3	30.47		4.24	3.97	3.17	4.52	0.955423
3	YPM	13561	R. kauffeldi	CT	Middlesex	68.14	22.55	22.44	5.18	6.86	37.25	42.45		4.5	5.68	3.68	5.49	1.05286
4	AMNH	1720	R. kauffeldi	NJ	Bergen	67.72	22.35	21.64	5.18	3.13	27.45	37.76	59.08	4.83	4.52	4.35	4.49	1.08529
5	AMNH	1721	R. kauffeldi	NJ	Bergen	61.35	21.32	19.84	5.37	4.6	31.35	35.09	51.75	4.19	2.82	4.21	2.97	1.13446
6	AMNH	12855	R. kauffeldi	NJ	Bergen	53.68	19.2	17.59	4.14	3.49	25.42	27.82	44.06	3.45	2.72	3.25	3.89	1.1546
7	AMNH	35503	R. kauffeldi	NJ	Bergen	68.16	22.44	21.71	5.7	5.39	30.14	38.79	59.88	4.71	4.67	4.38	5.58	1.08625
8	AMNH	35504	R. kauffeldi	NJ	Bergen	71.67	23.45	21.25	5.75	5.27	33.12	38.65	61.07	4.45	4.63	4.76	5.6	1.16896
9	AMNH	35505	R. kauffeldi	NJ	Bergen	56.23	18.49	18.35	4.5	4.59	27.22	30.75	49.41	4.13	4.31	3.86	3.81	1.05602
10	AMNH	35509	R. kauffeldi	NJ	Bergen	48.59	16.26	17.09	4.75	4.29	24	26.89	43.8	4.36	3.99	3.48	4.54	0.991558
11	AMNH	35510	R. kauffeldi	NJ	Bergen	53.23	17.41	17.64	4.39	4.11	23.97	28.9	45.37	3.67	3.59	3.6	4.64	1.03217
12	AMNH	35511	R. kauffeldi	NJ	Bergen	59.77	20.07	18.72	5.46	5.15	31.09	32.86	49.53	3.68	3.47	3.73	4.6	1.13152
13	AMNH	35512	R. kauffeldi	NJ	Bergen	51.53	16.5	15.87	4.7	4.88	21.56	28.51	42.82	3.19	3.39	3.73	4.67	1.09335
14	AMNH	52344	R. kauffeldi	NJ	Bergen	57.3	17.36	17.09	4.88	4.34	24.97	30.39	47.37	3.32	4.74	4.03	3.93	1.06549
15	AMNH	63848	R. kauffeldi	NJ	Bergen	64.59	21.44	20.7	5.19	5.14	32.54	36.45	55.51	4.42	3.16	4.27	4.24	1.08873
16	AMNH	63849	R. kauffeldi	NJ	Bergen	63.68	21.1	21.39	4.74	6.1	33.17	38.25	54.66	3.86	4.05	4.52	4.29	1.03158
17	AMNH	63850	R. kauffeldi	NJ	Bergen	58.11	18.75	19.42	5.51	6.27	27.12	31.56	53.06	3.77	3.54	4.09	4.12	1.00758
18	AMNH	67491	R. kauffeldi	NJ	Bergen	60.79	18.99	18.07	5.07	4.81	29.27	32.86	49.34	4.25	3.24	4.08	3.5	1.1065
19	AMNH	81337	R. kauffeldi	NJ	Bergen	57.79	18.87	19.87	4.94	4.41	28.5	32.97	49.92	4.17	3.43	4.19	3.63	0.989556
20	AMNH	81338	R. kauffeldi	NJ	Bergen	79.98	24.15	25.6	5.94	6.17	36.44	44.86	65.35	5.19	5.75	6.08	5.71	0.982389
21	AMNH	81339	R. kauffeldi	NJ	Bergen	51.86	13.8	16.85	4.74	3.91	24.9	28.05	42.28	3.58	4.26	4.11	4.52	0.843802
22	AMNH	81840	R. kauffeldi	NJ	Bergen	55.32	16.5	18.2	3.82	4.1	24.55	29.37	46.9	3.09	3.7	3.4	3.06	0.940921
23	AMNH	121124	R. kauffeldi	NJ	Bergen	49.67	15.13	16.86	4.55	5.39	23.82	28.45	45.18	3.5	4.22	3.36	3.13	0.930609
24	AMNH	121190	R. kauffeldi	NJ	Essex	61.79	21.1	21.12	4.98	4.42	27.06	33.27	51.18	3.94	4.05	4.1	4.51	1.0461
25	AMNH	121191	R. kauffeldi	NJ	Essex	60.24	20.14	19.3	5.57	5.13	25.15	32.9	51.71	5.39	3.53	3.91	3.41	1.09783
26	AMNH	121192	R. kauffeldi	NJ	Essex	63.91	21.62	21.64	6	5.53	26.93	33.28	53.04	3.88	3.64	4.83	3.91	1.04613
27	AMNH	121193	R. kauffeldi	NJ	Essex	51.97	19.66	18.69	4.5	3.95	24.93	29.81	45.36	3.83	3.36	4.27	4.2	1.10766
28	AMNH	121194	R. kauffeldi	NJ	Essex	70.55	24.8	23.83	6.44	7.8	35.22	40.65	60.14	4.27	5.45	5.34	4.24	1.09453
29	AMNH	121195	R. kauffeldi	NJ	Essex	57.17	19.37	18.14	5.52	4.5	24.33	31.2	48.66	4.5	4.01	4	3.44	1.12642
30	AMNH	121198	R. kauffeldi	NJ	Essex	58.54	19.17	20.35	4.07	4.01	23.36	32.05	49.79	4.24	4.31	3.8	4.19	0.980865
31	AMNH	121199	R. kauffeldi	NJ	Essex	54.33	17.58	14.93	4.61	4.19	26.41	28.51	46.33	4.18	3.36	3.78	3.74	1.25902
32	AMNH	121200	R. kauffeldi	NJ	Essex	66.68	22.57	20.48	5.34	5.73	28.11	37.4	54.15	4.84	4.17	4.01	4.44	1.16719
33	AMNH	121203	R. kauffeldi	NJ	Essex	49.36	17.61	17.66	5.36	4.52	21.62	29.54	45.05	3.73	3.34	4.35	3.66	1.04393
34	AMNH	121204	R. kauffeldi	NJ	Essex	67.25	22.57	19.47	5.19	5.97	30.13	37.22	56.55	4.66	5.39	5.06	4.56	1.2365
35	AMNH	121205	R. kauffeldi	NJ	Essex	52.86	15.3	16.3	3.7	3.72	21.18	26.82	43.88	3.51	3.32	3.86	3.6	0.977053
36	AMNH	121206	R. kauffeldi	NJ	Essex	55.61	16.97	16.14	5.04	4.39	25.42	29.21	47.56	4.11	3.33	4.18	3.91	1.1071
37	AMNH	121208	R. kauffeldi	NJ	Essex	59.85	20.7	20.62	5.27	5.37	28.67	34.33	48.8	3.69	3.81	4.53	3.72	1.05168
38	AMNH	121209	R. kauffeldi	NJ	Essex	66.72	22.72	20.85	5.55	5.36	33.21	37.1	55.61	5.1	3.9	5.99	4.84	1.15241
39	AMNH	121210	R. kauffeldi	NJ	Essex	50.6	16.55	15.46	4.48	4.33	25.91	29.69	46	3.59	3.77	4.62	3.49	1.12961
40	AMNH	121212	R. kauffeldi	NJ	Essex	68.74	23.17	20.19	5.02	4.59	30.42	35.87	55.67	4.72	4.01	4.6	5.49	1.22227
41	AMNH	121213	R. kauffeldi	NJ	Essex	50.95	17.36	14.72	4.82	4.48	20.85	28.7	44.8	3.35	3.43	3.4	3.95	1.26131
42	AMNH	121214	R. kauffeldi	NJ	Essex	49.89	16.23	16.14	3.81	3.93	26.71	25.46	41.59	3.89	3.42	3.57	3.5	1.05364
43	AMNH	121215	R. kauffeldi	NJ	Essex	56.54	17.48	17.61	3.55	4.07	28.52	29.68	46.63	3.45	3.55	4.26	3.71	1.03868
44	AMNH	121216	R. kauffeldi	NJ	Essex	54.75	17.03	16.12	4.49	3.62	24.1	28.05	37.39	3.23	3.36	4	3.7	1.11302
45	AMNH	121217	R. kauffeldi	NJ	Essex	59.36	18.11	17.42	4.19	3.96	27.93	31.1	49.6	3.87	3.64	4.34	4.83	1.09324
46	AMNH	121218	R. kauffeldi	NJ	Essex	52.21	15.16	16.92	3.78	3.23	21.07	27.21	42.11	3.65	3.51	2.75	3.66	0.929033
47	AMNH	121219	R. kauffeldi	NJ	Essex	58.99	19.77	19.69	5.88	5.6	30.63	33.03	50.85	4.32	3.16	4.23	3.94	1.05189
48	AMNH	121220	R. kauffeldi	NJ	Essex	50.67	16.69	16.51	4.64	4.17	24.29	27.64	43.13	3.23	2.63	3.11	3.74	1.05981
49	AMNH	121221	R. kauffeldi	NJ	Essex	52.95	15.42	16.17	3.71	4.06	23.96	28.25	44.72	3.71	4.66	3.82	4.34	0.994042
50	AMNH	121222	R. kauffeldi	NJ	Essex	53.96	17.74	16.94	5.01	4.45	23.61	29.28	46.53	3.72	3.51	4.27	4.1	1.10217
51	AMNH	121223	R. kauffeldi	NJ	Essex	51.51	16.1	16.03	4.74	3.91	24.47	26.93	44.29	3.36	2.49	3.85	3.38	1.05224
52	AMNH	121224	R. kauffeldi	NJ	Essex	50.61	17.24	14.57	3.43	3.13	26.87	27.87	40.83	3.84	3.27	4.39	2.81	1.26615
53	AMNH	121225	R. kauffeldi	NJ	Essex	54.82	18.29	16.84	4.45	4.64	26.73	30.53	48.16	3.58	3	4.15	3.81	1.14814
54	AMNH	121226	R. kauffeldi	NJ	Essex	70.38	23.06	22.65	7.02	6.14	29.21	38.43	59.26	4.52	4.63	5.76	5.6	1.06816
55	AMNH	121227	R. kauffeldi	NJ	Essex	59.24	20.36	18.99	5.74	5.58	25.32	32.99	49.18	3.68	3.99	4.13	3.69	1.13155
56	AMNH	121228	R. kauffeldi	NJ	Essex	55.09	19.35	19.56	4.64	4.87	25.98	32.93	50.29	4.33	3.28	3.71	4.33	1.03482
57	AMNH	121229	R. kauffeldi	NJ	Essex	60.31	20.43	18.25	5.09	5.19	25.75	33.86	50.38	4.86	4.32	4.39	4.53	1.18811
58	AMNH	121230	R. kauffeldi	NJ	Essex	57.89	19.5	19.94	5.55	4.9	27.37	32.55	49.44	4.03	3.7	4.7	3.94	1.02181
59	AMNH	121231	R. kauffeldi	NJ	Essex	62.67	21.76	19.17	5.79	4.9	27.65	33.8	49.99	3.77	4.02	4.96	3.91	1.20706
60	AMNH	121232	R. kauffeldi	NJ	Essex	61.68	20.02	18.05	5.36	4.96	27.3	32.9	50.56	3.66	3.67	4.66	3.7	1.17569
61	AMNH	121233	R. kauffeldi	NJ	Essex	60.77	22.18	19.69	5.53	4.79	27.98	34.31	53.63	4.03	4.09	5.41	4.66	1.19658
62	AMNH	121234	R. kauffeldi	NJ	Essex	59.21	20.75	16.91	4.3	4.42	25.75	32.21	50.88	3.94	5	4.55	4.05	1.32108
63	AMNH	121235	R. kauffeldi	NJ	Essex	58.24	19.98	18.83	4.72	4.69	27.15	34.01	50.23	3.76	4.39	4.33	4.06	1.11847
64	AMNH	121236	R. kauffeldi	NJ	Essex	58.66	18.22	18.73	4.97	5.8	27.19	30.9	47.92	3.35	3.36	4.45	4.36	1.0159
65	AMNH	121237	R. kauffeldi	NJ	Essex	65.19	21.16	19.14	4.82	4.36	29.46	36.26	55.83	5.06	4.47	4.49	4.06	1.17137
66	AMNH	121238	R. kauffeldi	NJ	Essex	58.09	20.31	18.96	5.22	4.51	29.39	32.73	49.49	3.87	4.03	4.71	4.78	1.13044
67	AMNH	121240	R. kauffeldi	NJ	Essex	65.69	22.87	20.39	4.92	5.25	29.55	35.58	53.9	4.82	4.64	4.73	4.22	1.19074
68	AMNH	121241	R. kauffeldi	NJ	Essex	58.98	22.3	19.57	5.75	4.47	28.5	35.78	53.28	3.97	4.52	6.04	4.31	1.2124
69	AMNH	121243	R. kauffeldi	NJ	Essex	60.95	21.71	19.34	5.51	5.81	30.7	32.97	51.94	3.77	4.51	5.42	4.46	1.19184
70	AMNH	121244	R. kauffeldi	NJ	Essex	65.42	21.23	20.19	5.09	6.15	31.07	34.52	52.86	3.73	3.49	4.58	4.33	1.10721
71	AMNH	121245	R. kauffeldi	NJ	Essex	60.3	22.2	18.29	4.86	5.35	26.22	33.6	50.53	4.53	4.2	5.28	4.82	1.30428
72	AMNH	51018	R. kauffeldi	NJ	Morris	52.43	17.77	17.36	4.8	4.49	27.24	30.06	42.9	3.49	2.97	3.85	4.03	1.07458
73	AMNH	51019	R. kauffeldi	NJ	Morris	47.71	16.48	16.13	4.29	3.68	22.98	25.21	39.36	2.78	2.99	3.47	3.19	1.07234
74	AMNH	51020	R. kauffeldi	NJ	Morris	48.21	17.19	17.2	4.31	4.7	22.58	25.97	39.27	2.91	3.13	3.37	3.22	1.04653
75	AMNH	51021	R. kauffeldi	NJ	Morris	51.26	16.6	17.24	4.66	3.84	24.25	27.84	40.78	3.04	3.59	3.54	4.12	1.00459
76	AMNH	51022	R. kauffeldi	NJ	Morris	48.44	14.86	15.51	3.55	3.72	21.81	25.92	39.04	3.2	4.28	3.94	3.29	0.999135
77	AMNH	64499	R. kauffeldi	NJ	Morris	58.87	19.02	18.92	4.91	5.07	30.96	34.49	50.43	4.22	3.66	4.02	3.91	1.05331
78	AMNH	79579	R. kauffeldi	NJ	Morris	67.54	22.22	22.16	5.68	5.02	31.26	38.7	60.71	3.97	4.3	5.47	4.21	1.05033
79	AMNH	79580	R. kauffeldi	NJ	Morris	64.15	21.19	22.54	5.23	4.96	33.45	37.43	58.61	4.38	3.66	4.15	3.79	0.978702
80	AMNH	79581	R. kauffeldi	NJ	Morris	52.11	16.29	18.06	4.65	4.08	26.52	29.61	42.38	3.43	3.86	3.73	3.14	0.935763
81	AMNH	84181	R. kauffeldi	NJ	Morris	54.16	18.65	19.17	4.66	4.82	20.59	28.55	44.85	3.39	3.01	4.51	3.11	1.01601
82	AMNH	121321	R. kauffeldi	NJ	Morris	62.21	19.29	19.15	4.94	4.17	30.05	35.65	50.22	4.79	4.26	4.09	3.52	1.05565
83	AMNH	121322	R. kauffeldi	NJ	Morris	47.78	14.34	17.13	4.65	4.92	25.56	26.99	43.41	2.85	3.71	2.9	3.61	0.863727
84	AMNH	121323	R. kauffeldi	NJ	Morris	69.69	23.81	23.67	6.23	7.26	39.81	39.36	57.97	4.11	5	4.93	4.7	1.05403
85	AMNH	121325	R. kauffeldi	NJ	Morris	47.54	15.36	16.32	4.31	4.52	22.97	28.58	43.2	3.56	3.38	3.3	2.85	0.979915
86	AMNH	121326	R. kauffeldi	NJ	Morris	66.86	22.22	21.42	6.01	5.42	33.66	35.46	50.89	4.05	4.69	4.92	4.73	1.0906
87	AMNH	121327	R. kauffeldi	NJ	Morris	60.93	21.77	19.27	5.74	5.25	32.34	33.71	49.76	4.27	4.65	4.51	3.54	1.20055
88	AMNH	121328	R. kauffeldi	NJ	Morris	60.51	21.4	21.42	5.36	5.75	33.38	34.95	50.39	4.72	3.29	4.7	4.42	1.04612
89	AMNH	121329	R. kauffeldi	NJ	Morris	60.95	20.4	19.21	5.37	5.51	29.48	34.6	50.97	4.39	4.01	4.76	4.4	1.1195
90	AMNH	121330	R. kauffeldi	NJ	Morris	65.09	21.68	20.56	5.4	4.89	28.88	35	53.24	3.99	4.3	4.87	3.79	1.11069
91	AMNH	121331	R. kauffeldi	NJ	Morris	57.91	20.87	19.28	4.3	6.14	28.65	31.96	48.63	4.1	3.83	4.91	3.76	1.14381
92	AMNH	121332	R. kauffeldi	NJ	Morris	65.42	22.13	21.75	5.32	5.97	36.1	38.16	54.35	4.29	5.12	4.91	4.67	1.06743
93	AMNH	121333	R. kauffeldi	NJ	Morris	63.29	19.94	20.86	5.84	5.16	28.15	33.73	49.45	4.31	4.47	4.68	4.92	0.996635
94	AMNH	121334	R. kauffeldi	NJ	Morris	54.2	18.12	17.6	4.81	4.73	27.37	29.37	47.2	2.25	3.56	4.69	3.78	1.08149
95	AMNH	121335	R. kauffeldi	NJ	Morris	60.89	19.95	20.89	5.8	4.83	25.19	33.06	49.51	3.52	3.43	4.61	4.22	0.995617
96	AMNH	121336	R. kauffeldi	NJ	Morris	68.37	21.94	20.68	6.15	5.73	29.36	37.82	53.87	3.91	4.41	5.48	4.75	1.1183
97	AMNH	121337	R. kauffeldi	NJ	Morris	65.21	21.1	21.99	5.85	5.8	32.92	38.82	54.77	4.12	5.22	4.82	4.16	1.00077
98	AMNH	121338	R. kauffeldi	NJ	Morris	56.41	19.58	20.24	4.42	4.35	28.18	32.97	46.4	4.3	3.56	4.51	3.6	1.00974
99	AMNH	121339	R. kauffeldi	NJ	Morris	61.61	21.07	19.99	5.63	5.43	27.07	33.82	49.45	3.89	4.27	4.61	4.47	1.11017
100	AMNH	121342	R. kauffeldi	NJ	Morris	64.4	22.14	21.08	6.13	6.07	32.32	34.58	53.72	4.59	3.52	5.01	4.24	1.10576
101	AMNH	121343	R. kauffeldi	NJ	Morris	64.37	20.92	21.01	5.61	5.11	28.99	34.98	50.45	4.71	3.75	4.49	3.93	1.04225
102	AMNH	121344	R. kauffeldi	NJ	Morris	68.89	22.5	20.28	6.06	5.55	30.64	38.64	55.77	4.2	4.48	4.97	3.76	1.17609
103	AMNH	18730	R. kauffeldi	NJ	Passaic	76.75	25.76	24.72	6.52	5.26	37.73	43.64	64.27	4.92	4	5.51	5.73	1.09613
104	AMNH	70296	R. kauffeldi	NJ	Passaic	36.79	11.1	13.06	2.18	1.19	15.7	19.3	29.03	3.16	1.2	3.23	1.18	0.877839
105	AMNH	70366	R. kauffeldi	NJ	Passaic	37.23	12.76	13	3.34	2.73	15.74	23.08	32.95	3.59	2.56	3.43	2.49	1.02594
106	AMNH	70367	R. kauffeldi	NJ	Passaic	34.42	11.66	15.11	1.77	2.7	21.95	21.43	29.39	3.3	3.31	3.4	1.97	0.79223
107	AMNH	77415	R. kauffeldi	NJ	Passaic	63.18	21.11	19.51	4.45	4.17	32.59	35.41	51.81	5.06	4.38	4.76	3.54	1.14326
108	AMNH	79391	R. kauffeldi	NJ	Passaic	77.56	25.91	27.49	6.45	5.75	37.76	46.96	64.96	5.59	6.31	6.72	5.13	0.981443
109	AMNH	121103	R. kauffeldi	NJ	Passaic	53.13	15.75	16.27	4.58	3.96	24.87	28.82	44.6	4.67	2.49	3.8	3.25	1.01049
110	AMNH	121104	R. kauffeldi	NJ	Passaic	54.38	16.75	15.92	4.29	3.66	20.49	28.45	45.56	4.92	3.33	3.57	3.15	1.10794
111	AMNH	121105	R. kauffeldi	NJ	Passaic	46.86	13.96	14.18	4.57	3.81	21.97	26.26	39.72	3.81	2.9	3.32	2.58	1.02933
112	AMNH	121106	R. kauffeldi	NJ	Passaic	55.43	18.11	17.23	4.94	3.62	24.3	31.73	48.51	5.35	3.52	4.34	3.33	1.10669
113	AMNH	121107	R. kauffeldi	NJ	Passaic	43.05	14.92	14.51	2.44	2.5	20.73	24.9	38.44	3.15	2.54	3.01	2.86	1.07998
114	AMNH	121113	R. kauffeldi	NJ	Somerset	67.99	24.37	21.61	6.78	4.8	33.34	38.8	58.59	4.29	3.96	4.85	5.26	1.1981
115	AMNH	121114	R. kauffeldi	NJ	Somerset	57.16	16.98	17.17	4.16	4.19	28.96	30.1	48.59	3.63	3.28	3.98	3.84	1.03444
116	AMNH	121116	R. kauffeldi	NJ	Somerset	68.39	24.5	23.47	7.15	6.34	33.31	39.34	59.05	4.11	5.16	5.61	5.48	1.09825
117	AMNH	121117	R. kauffeldi	NJ	Somerset	63.84	20.51	21.11	5.77	5.05	31.03	34.5	52.32	3.91	4.52	3.87	4.35	1.01453
118	AMNH	121118	R. kauffeldi	NJ	Somerset	63.99	19.82	20.07	5.37	4.93	28.61	33.51	53.94	4.13	4.35	3.79	4.39	1.03284
119	AMNH	121119	R. kauffeldi	NJ	Somerset	65.37	22.74	22.18	5.78	5.29	29.98	37.78	58.91	4.39	3.93	4.39	4.64	1.07648
120	AMNH	121120	R. kauffeldi	NJ	Somerset	60.13	19.15	18.62	5.7	4.82	33.74	34.09	51.91	4.13	4.31	4.12	4.91	1.08022
121	AMNH	121121	R. kauffeldi	NJ	Somerset	60.43	21.41	19.16	5.14	4.48	33.24	34.92	51.78	3.94	3.5	3.38	4.26	1.18567
122	AMNH	121316	R. kauffeldi	NJ	Union	51.01	15.81	15.54	4.79	3.8	23	29.43	43.11	3.78	3.06	3.04	3.45	1.06732
123	AMNH	121317	R. kauffeldi	NJ	Union	51.07	16.99	17.29	3.99	3.69	25.73	31.43	46.7	3.96	3.49	4.04	3.62	1.02722
124	AMNH	121318	R. kauffeldi	NJ	Union	51.71	16.82	17.93	4.69	3.09	24.05	31.34	49.65	3.62	2.56	3.89	3.26	0.976421
125	AMNH	121319	R. kauffeldi	NJ	Union	37.44	12.47	12.8	3.82	3.24	22.26	23.14	34.57	2.97	2.57	3.12	2.35	1.01755
126	AMNH	121320	R. kauffeldi	NJ	Union	43.8	14.92	14.7	4.25	3.31	23.29	26.68	41.54	3.31	2.78	3.45	3.29	1.06452
127	AMNH	52342	R. kauffeldi	NY	Bronx	63.68	22.16	21.49	4.26	3.62	28.75	36.76	55.88	4.21	3.45	4.22	3.9	1.08339
128	AMNH	106551	R. kauffeldi	NY	Bronx	54.16	16.72	17.23	3.79	3.52	24.51	30.47	47.36	3.53	2.85	3.93	3.36	1.01318
129	AMNH	106552	R. kauffeldi	NY	Bronx	42.21	12.86	13.58	4.12	3.43	21.21	24.8	36.13	3.75	3.29	2.67	2.55	0.986499
130	AMNH	106553	R. kauffeldi	NY	Bronx	35.6	11.7	12.89	3.69	3.24	18.82	21.58	32.78	2.39	2.66	2.82	2.44	0.94214
131	AMNH	106554	R. kauffeldi	NY	Bronx	50.99	16.1	16.28	4.36	4.23	26.04	29.59	45.12	3.5	3.94	3.38	3.67	1.03445
132	AMNH	21016	R. kauffeldi	NY	Orange	61.66	19.4	19.9	5.57	4.17	31.38	36.85	52.28	4.96	4.47	4.12	3.67	1.0183
133	AMNH	103134	R. kauffeldi	NY	Orange	59.02	19.5	18.82	4.46	3.84	27.46	32.95	51.32	4.84	3.66	3.98	3.97	1.08918
134	AMNH	103135	R. kauffeldi	NY	Orange	52.88	17.47	19.77	4.24	3.89	26.5	31.38	48.59	4.13	3.89	4.05	3.6	0.915277
135	AMNH	164382	R. kauffeldi	NY	Orange	72.47	22.44	23.41	4.94	4.03	35.56	40.45	61.97	4.35	4.85	5.18	4.65	0.999674
136	AMNH	581	R. kauffeldi	NY	Richmond	60.4	20.02	20.43	4.81	4.44	27.47	35.02	50.83	4.13	4.25	4.72	3.69	1.0241
137	AMNH	636	R. kauffeldi	NY	Richmond	52.94	17.68	18.28	3.89	4.02	24.47	29.59	47.35	4.36	3.44	4.95	3.71	1.0095
138	AMNH	3542	R. kauffeldi	NY	Richmond	32.75	11.27	11.53	2.95	2.71	15.61	18.98	28.08	2.68	2.08	2.89	2.74	1.02126
139	AMNH	3543	R. kauffeldi	NY	Richmond	47.92	14.38	14.44	3.53	3.78	21.47	25.7	17.79	4.04	3.53	3.76	3.36	1.0424
140	AMNH	3699	R. kauffeldi	NY	Richmond	62.05	18.98	19.66	5.49	5.04	32.27	35.25	57.12	5.61	5.28	5.02	6.05	1.00748
141	AMNH	3700	R. kauffeldi	NY	Richmond	40.25	13.25	13.42	4.18	4.18	18.67	21.77	37.34	2.71	2.87	2.88	2.42	1.0326
142	AMNH	23029	R. kauffeldi	NY	Richmond	20.34	12.09	13.98	3.04	2.82	20	21.93	20.99	3.71	2.98	3.4	3.47	0.894313
143	AMNH	23030	R. kauffeldi	NY	Richmond	60.27	20.19	21.84	5.04	3.97	32.07	35.66	55.1	3.56	4.11	4.61	4.36	0.961006
144	AMNH	23031	R. kauffeldi	NY	Richmond	62.4	20.43	19.34	3.95	4.48	29.05	33.77	51.31	3.85	4.3	4.47	4.38	1.11291
145	AMNH	23032	R. kauffeldi	NY	Richmond	50.78	16.65	15.88	3.9	3.59	19.1	29.06	48.34	4.13	3.68	3.93	3.99	1.10365
146	AMNH	125959	R. kauffeldi	NY	Richmond	49.53	15.74	17.71	4.01	7.14	26.69	27.87	42.28	3.39	3.41	3.11	3.18	0.920968
147	AMNH	125960	R. kauffeldi	NY	Richmond	35.83	11.8	13.33	3.06	5.69	16.9	21.21	33.18	2.96	2.57	1.88	2.83	0.917016
148	AMNH	125961	R. kauffeldi	NY	Richmond	60.77	19.52	21.6	4.67	6.6	32.54	33.08	50.83	3.86	3.94	3.45	3.87	0.93768
149	AMNH	125962	R. kauffeldi	NY	Richmond	46.62	14.38	16.24	4.11	5.07	23.03	25.52	39.54	3.51	2.95	3.18	2.9	0.917291
150	AMNH	121857	R. kauffeldi	NY	Richmond	37.86	13.39	15.79	3.48	4.77	22.28	24.62	36.8	3.53	2.59	2.81	3.06	0.87572
151	AMNH	121858	R. kauffeldi	NY	Richmond	32.52	9.95	13.37	2.85	4.56	17.38	18.65	26.96	2.74	2.04	1.99	2.37	0.762545
152	YPM	13217	R. kauffeldi	NY	Richmond	50.03	15.73	18.87	4.18	6.29	29.09	28.65	43.52	3.81	3.19	3.55	3.53	0.859842
153	ANSP	17675	R. kauffeldi	PA	Bucks	69.61	25.12	20.59	4.5	6.37	35.7	40.38	56.9	4.6	4.52	6.04	5.53	1.31213
154	ANSP	32684	R. kauffeldi	PA	Bucks	54.82	18.1	16.3	3.82	4.55	22.31	27.34	43.13	3.77	3.94	4.57	4.09	1.17724
155	ANSP	2787	R. kauffeldi	PA	Philadelphia	75.32	22.24	21.52	5.35	5.43	35.26	40.29	60.45	5.57	4.88	5.6	5.22	1.08605
156	ANSP	2788	R. kauffeldi	PA	Philadelphia	85.07	26.6	23.72	5.63	5.31	41.81	44.91	65.31	5.97	4.97	6.56	4.79	1.19048
157	ANSP	2804	R. kauffeldi	PA	Philadelphia	72.31	24.69	23.6	5.94	6.82	28.39	40.97	58.28	4.5	4.23	5.79	5.13	1.10095
158	ANSP	2879	R. kauffeldi	PA	Philadelphia	63.75	20.03	19.34	5.03	5.35	30.49	36.07	56.49	4.41	3.99	4.87	3.52	1.08865
159	ANSP	2892	R. kauffeldi	PA	Philadelphia	45.33	16.66	15.53	4.51	4.25	19.73	24.67	38.14	3.76	3.04	3.29	3.66	1.13229
160	ANSP	19222	R. kauffeldi	PA	Philadelphia	55.01	19.11	16.55	4.72	4.53	24	30.5	45.39	3.75	2.55	3.49	3.23	1.23094
161	YPM	6103	R. palustris	CT	Fairfield	47.36	16.68	16.89	3.67	4.5	26.71	29.29	42.45	3.21	3.58	4.09	3.23	1.03287
162	YPM	7142	R. palustris	CT	Fairfield	52.92	16.9	18.46	3.57	2.87	27.01	29.14	44.45	3.45	3.42	3.94	3.88	0.950918
163	YPM	10631	R. palustris	CT	Fairfield	64.88	18.2	19.48	4.77	7.43	31.1	38.16	51.52	4.74	4.21	3.34	5.15	0.97212
164	YPM	10303	R. palustris	CT	Hartford	57.16	19.01	17.5	4.28	6.2	26.86	32.97	46.83	4.43	3.73	2.42	4.48	1.14835
165	YPM	10304	R. palustris	CT	Hartford	44.21	15.45	17.09	3.37	3.05	24.08	27.53	38.47	4.38	2.86	3.59	2.99	0.938054
166	YPM	10307	R. palustris	CT	Hartford	43.28	15.03	16.17	3.27	3.04	21.37	25.71	40.21	3.38	3.7	3.06	2.82	0.966703
167	YPM	10308	R. palustris	CT	Hartford	58.14	20.04	20.12	5	6.96	32.53	37.17	51.78	4.61	3.58	2.73	5.12	1.04261
168	YPM	11757	R. palustris	CT	Hartford	66.24	22.23	19.65	4.36	6.96	35.69	40.79	56.62	4.06	3.26	4.34	5.38	1.20244
169	YPM	9018	R. palustris	CT	Litchfield	31.53	10.69	11.06	2.65	3.28	17.75	19.76	28.97	2.62	2.97	2.41	2.73	1.00878
170	YPM	9110	R. palustris	CT	Litchfield	54.63	17.83	18.59	3.91	5.08	32.77	36.01	49.65	4.35	4.01	2.7	4.5	1.0003
171	YPM	1070	R. palustris	CT	New Haven	41.61	13.63	13.38	3.06	3.75	22.49	25.72	37.05	3.62	3.28	2.83	3.45	1.06884
172	YPM	1074	R. palustris	CT	New Haven	58.76	19.62	20.38	4.47	4.31	31.46	34.94	47.2	4.6	3.97	3.81	4.05	1.0044
173	YPM	2974	R. palustris	CT	New Haven	51.69	17.28	17.9	4.02	3.72	28.05	29.08	42.51	3.6	4.27	3.66	3.11	1.00743
174	YPM	3067	R. palustris	CT	New Haven	62.9	20.7	20.69	3.74	3.34	31.18	34.7	47.46	5.3	4.74	4.33	4.7	1.04776
175	YPM	3129	R. palustris	CT	New Haven	47.96	17.05	17.22	4.16	4.37	25.19	28.89	39.71	3.44	3.72	3.57	4.54	1.03582
176	YPM	3133	R. palustris	CT	New Haven	48.84	18.11	16.04	4.43	4.25	24.55	27.64	40.48	3.31	3.57	3.78	3.25	1.19972
177	YPM	3134	R. palustris	CT	New Haven	47.2	15.44	16.79	4.05	3.81	22.46	28.47	41.42	3.65	2.55	3.57	3.35	0.955534
178	YPM	3190	R. palustris	CT	New Haven	47.38	15.24	15.55	3.83	3.55	24.26	25.62	37.92	4.02	3.15	3.75	3.05	1.02425
179	YPM	4907	R. palustris	CT	New Haven	58.03	19.66	19.4	4.23	4.03	30.19	35.63	49.64	4.49	3	4.5	3.73	1.06271
180	YPM	4908	R. palustris	CT	New Haven	60.87	21.66	21.05	4.42	4.55	30.07	34.53	51.79	4.8	4.42	5.32	4.35	1.08082
181	YPM	4909	R. palustris	CT	New Haven	46.57	14.57	15.81	4.31	3.77	23.3	29.73	42.55	3.35	3.19	3.49	2.71	0.957757
182	YPM	10225	R. palustris	CT	New Haven	45.68	15.75	15.84	2.79	3.36	24.05	25.34	39.69	3.62	3.05	2.86	2.91	1.04064
183	YPM	10684	R. palustris	CT	New Haven	56.36	18.22	18.82	4.24	4.34	28.38	33.65	48.59	4.05	3.91	3.83	3.18	1.01058
184	YPM	6673	R. palustris	CT	New London	61.31	20.43	20.11	3.91	2.72	33.93	36.55	50.54	4.83	3.74	5.06	3.66	1.06562
185	YPM	6647	R. palustris	CT	Tolland	49.47	17.46	17.47	4.26	3.48	28.34	31.52	45.86	4.45	2.88	4.18	3.89	1.04654
186	YPM	10266	R. palustris	CT	Tolland	44.19	16.51	15.64	3.18	3.57	26.47	28.39	38.74	3.25	2.61	3.81	2.91	1.11205
187	YPM	12681	R. palustris	ME	Franklin	54.64	18.27	17.41	3.71	4.38	29.46	32.79	45.58	4.77	3.61	2.41	4.32	1.10472
188	YPM	6357	R. palustris	ME	Hancock	52.84	17.69	16.46	3.83	3.77	23.61	30.76	44.31	4.11	3.6	2.93	4.14	1.13462
189	YPM	12520	R. palustris	ME	Somerset	46.25	16.01	14.64	4.03	3.58	23.32	27.43	40.79	3.66	3.48	4.14	3.89	1.15705
190	YPM	12680	R. palustris	ME	Somerset	48.98	17.08	17.01	4.2	4.26	25.48	29.48	45.48	3.78	3.53	4.52	4.1	1.05195
191	YPM	9315	R. pipiens	CT	Litchfield	63.7	20.44	20.93	5.21	8.07	33.21	43.2	60.17	5.21	3.21	4.2	4.24	1.02027
192	YPM	13052	R. pipiens	CT	Litchfield	58.06	17.29	17.93	4.08	5.86	28.57	34.39	47.76	4.27	4.11	3.22	4.36	1.00622
193	YPM	13564	R. pipiens	CT	Litchfield	54.17	17.64	16.27	4.55	6.31	26.52	32.54		4.46	3.66	2.88	4.06	1.14587
194	YPM	13565	R. pipiens	CT	Litchfield	46.85	16.09	16.61	3.92	5.71	25.42	28.89		3.85	3.89	2.78	3.83	1.01123
195	YPM	13566	R. pipiens	CT	Litchfield	44.2	14.37	14.6	3.98	4.72	23.54	26.29		3.49	3.23	2.4	3.24	1.02905
196	YPM	13567	R. pipiens	CT	Litchfield	45.53	14.81	15.63	4.3	5.15	26.8	29.28		3.64	4.71	2.73	2.87	0.98713
197	YPM	13568	R. pipiens	CT	Litchfield	46.03	15.5	15.25	4.17	5.25	24.36	27.6		3.57	3.65	2.4	3.2	1.06618
198	YPM	13569	R. pipiens	CT	Litchfield	73.96	23.78	21.33	6.5	6.82	45.27	45.54	66.75	4.89	6.43	3.63	5.4	1.18258
199	YPM	13570	R. pipiens	CT	Litchfield	44.62	15.01	15.91	3.17	6.23	23.19	28.97		4	4.45	3.22	3.9	0.982472
200	YPM	13571	R. pipiens	CT	Litchfield	52.02	17.11	17.41	4.54	5.62	27.83	32.94		5.07	5.18	2.26	3.79	1.02736
201	YPM	13572	R. pipiens	CT	Litchfield	48.25	15.58	16.21	4.05	4.93	25.22	31.05		3.49	4.51	2.65	4.61	1.0026
202	YPM	13573	R. pipiens	CT	Litchfield	53.42	17.94	19.07	4.81	6.07	26.18	33.09		4.04	5.06	3.62	3.65	0.979425
203	YPM	13574	R. pipiens	CT	Litchfield	83.23	25.75	24.44	6.12	8.14	44.17	48.44		5.18	4.56	4.6	5.4	1.10966
204	YPM	13575	R. pipiens	CT	Litchfield	72.98	24.3	25.75	5.88	6.95	38.22	45.27		5.64	5.59	3.36	6.11	0.982764
205	YPM	13576	R. pipiens	CT	Litchfield	58.46	19.07	19.04	4.6	6.89	32.16	35.21		5.21	5.63	3.04	5.78	1.04902
206	YPM	13577	R. pipiens	CT	Litchfield	52.08	17.44	16.92	4.55	7.04	26.08	32.07		3.84	3.62	2.6	4.61	1.08287
207	YPM	13578	R. pipiens	CT	Litchfield	58.6	18.99	17.81	4.7	6.33	33.31	35.76		4.7	4.65	3.61	4.15	1.12459
208	YPM	13612	R. pipiens	CT	Litchfield	49.83	15.21	15.39	3.45	3.74	20.87	28.12	41.89	3.27	3.17	4.06	2.91	1.03372
209	YPM	13562	R. pipiens	CT	Middlesex	55.19	16.92	15.99	4.43	5.41	31.98	33.06		4.13	5.02	2.71	4.11	1.11503
210	YPM	13563	R. pipiens	CT	Middlesex	47.34	15.1	16.78	4.29	5.53	22.61	27.11		4.22	3.5	3.19	3.48	0.933397
211	YPM	1022	R. pipiens	CT	New Haven	69.54	21.54	22.5	5.08	6.84	40.24	41.6	58.5	4.71	4.05	2.99	5.4	0.998271
212	YPM	1077	R. pipiens	CT	New Haven	65.02	20.77	19.85	5.17	7.9	36.4	39.46	58.3	4.95	4.59	4.65	5.25	1.10114
213	YPM	1143	R. pipiens	CT	New Haven	60.94	20.19	21.21	4.81	7.49	32.8	35.98	52.84	4.62	4.47	4.49	3.63	0.992099
214	YPM	2906	R. pipiens	CT	New Haven	73.97	23.23	22.97	6.92	8.45	41.22	44.77	63.97	5.78	5.5	3.59	5.79	1.06029
215	YPM	2907	R. pipiens	CT	New Haven	79.63	25.47	25.64	5.72	8.52	44.23	48.46	66.82	6.08	7.11	3.6	5.66	1.03955
216	YPM	2908	R. pipiens	CT	New Haven	59.34	21.85	19.71	4.8	7.01	37.14	40.19	57.26	4.9	5.58	4.5	4.83	1.17501
217	YPM	2909	R. pipiens	CT	New Haven	56.83	18.76	19.11	3.68	6.78	29.5	35.05	49.06	4.41	4.37	3.77	5.01	1.02611
218	YPM	3068	R. pipiens	CT	New Haven	45.44	14.06	15.7	3.22	5.75	24.14	25.96	38.89	3.73	3.51	2.99	4.38	0.928541
219	YPM	3069	R. pipiens	CT	New Haven	46.67	14.57	15.22	3.52	5.6	23.62	28.44	41.27	3.75	3.11	3.1	3.77	0.998225
220	YPM	1045	R. pipiens	Quebec	Gaspe Peninsula	65.42	21.68	19.03	3.92	6.33	33.1	36.84	51.83	4.3	5.87	4.05	4.35	1.2121
221	YPM	1048	R. pipiens	Quebec	Gaspe Peninsula	60.7	19.61	18.53	4.9	6.5	30.44	34.98	49.05	4.38	3.59	3.79	3.15	1.11518
222	YPM	2965	R. pipiens	Quebec	Gaspe Peninsula	61.07	19.66	18.11	4.13	5.47	30.99	35.58	47.93	4.56	3.78	3.93	4.42	1.14752
223	YPM	2966	R. pipiens	Quebec	Gaspe Peninsula	63.66	19.08	18.56	3.8	6.37	27.57	35.08	43.74	4.07	5.64	2.6	3.78	1.0797
224	YPM	2967	R. pipiens	Quebec	Gaspe Peninsula	61.43	18.06	16.45	4.45	7.15	29.8	35.4	49.99	4.24	5.02	3.95	3.85	1.16218
225	YPM	2968	R. pipiens	Quebec	Gaspe Peninsula	61.58	20.38	19.32	4.43	5.19	30.6	34.11	43.24	3.75	5.22	3.9	3.98	1.11115
226	YPM	2969	R. pipiens	Quebec	Gaspe Peninsula	60.29	18.69	18.91	3.91	6.68	28.63	35.45	45.87	3.83	4.69	4.21	3.84	1.03379
227	YPM	2970	R. pipiens	Quebec	Gaspe Peninsula	60.26	19.61	17.67	4.04	5.46	26.81	36.98	50.4	4.04	4.94	3.13	4.41	1.17647
228	YPM	2971	R. pipiens	Quebec	Gaspe Peninsula	71.21	21.05	19.21	5.08	6.05	30.75	35.93	54.01	4.93	4.33	4.04	5.24	1.15968
229	YPM	2972	R. pipiens	Quebec	Gaspe Peninsula	63.81	18.99	16.57	4.32	5.94	31.1	36.06	50.5	4.39	5.95	4.67	3.65	1.22038
230	YPM	2973	R. pipiens	Quebec	Gaspe Peninsula	59.91	19.37	17.7	4.41	6.29	27.98	35.81	49.22	4.25	4.53	2.63	4.19	1.15797
231	YPM	2976	R. pipiens	Quebec	Gaspe Peninsula	57.08	18.68	17.19	3.64	7.14	33.01	34.67	48.28	4.21	3.75	2.36	4.54	1.14882
232	YPM	2977	R. pipiens	Quebec	Gaspe Peninsula	57.32	18.36	17.26	3.84	5.88	29.58	33.9	48.84	4.55	4.86	3.66	3.67	1.1216
233	YPM	2978	R. pipiens	Quebec	Gaspe Peninsula	68.41	22.94	20.03	5.12	7.37	34.59	37.14	55.34	4.06	5.68	4	4.28	1.21945
234	YPM	2979	R. pipiens	Quebec	Gaspe Peninsula	57.87	18.95	17.38	3.57	6.77	34.17	35.53	51.79	5.33	4.63	2.93	4.17	1.15318
235	YPM	5808	R. pipiens	RI	Aquidneck Island	42.25	13.75	13.3	3	4.4	23.84	25.89	38.67	3.81	4.07	2.92	3.27	1.08649
236	YPM	5809	R. pipiens	RI	Aquidneck Island	50.47	15.48	17.12	3.64	5.49	25.6	31.06	45.52	3.77	4.74	2.95	5.07	0.938243
237	YPM	5810	R. pipiens	RI	Aquidneck Island	48.81	14.1	14.48	3.57	6.02	26.59	30.61	42.41	4.38	4.31	3.02	4.44	1.01702
238	YPM	10485	R. sphenocephala	FL	Baker	69.92	21.9	24.1	5.64	6.08	40	40.43	55.03	6.01	4.59	3.28	4.43	0.9433
239	YPM	1029	R. sphenocephala	FL	Miami-Dade	84.1	25.83	27.45	6.54	9.51	48.22	49.27	69.84	6.85	7.04	4.44	5.6	0.979696
240	YPM	3082	R. sphenocephala	FL	Monroe	77.44	24.65	24.57	6.46	8.52	45.19	48.06	66.79	7.06	5.12	4.68	5.15	1.05096
241	YPM	1023	R. sphenocephala	FL	Palm Beach	74.18	23.69	28.02	6.43	8.95	47.86	46.08	67.11	7.31	5.56	3.78	5.01	0.87292
242	YPM	7320	R. sphenocephala	FL	Palm Beach	44.52	15.1	18.24	3.59	6.17	26.5	29.91	42.46	4.12	3.48	2.73	4.09	0.853524
243	YPM	7321	R. sphenocephala	FL	Palm Beach	70.67	23.98	27.37	6.33	8.1	42.57	45.2	65.76	7.44	5.54	4.09	5.16	0.906903
244	ANSP	3969	R. sphenocephala	NJ	Atlantic	51.89	16.24	18.49	4.36	6.72	25.31	30.97	47.96	4.31	3.41	2.57	3.13	0.909319
245	ANSP	14939	R. sphenocephala	NJ	Burlington	42.65	12.77	15.07	3.15	5.02	20.12	24.9	36.57	3.59	2.77	3.16	2.9	0.875029
246	ANSP	14947	R. sphenocephala	NJ	Burlington	44.46	14.85	17.22	4.14	5.71	23.69	28.24	41.31	4.8	3.37	3.48	3.36	0.891611
247	ANSP	27110	R. sphenocephala	NJ	Burlington	69.59	19.36	20.56	4.93	7.25	36.36	36.5	55.42	5.29	3.44	4.2	4.14	0.980433
248	ANSP	28819	R. sphenocephala	NJ	Burlington	63.63	19.81	21.79	4.35	6.95	32.11	37.83	52.53	5.46	3.97	3.71	4.7	0.943771
249	ANSP	34478	R. sphenocephala	NJ	Burlington	59.45	17.92	18.91	4.89	6.63	31.16	35.69	49.52	4.82	2.69	3.85	3.48	0.987255
250	ANSP	36804	R. sphenocephala	NJ	Burlington	56.88	18.02	20.9	3.95	7.11	30.77	34.36	50.28	4.77	4.01	3.3	4.38	0.891424
251	CM	26238	R. sphenocephala	NJ	Burlington	58.62	16.65	19.78	4.37	4.65	27.36	32.59	48.59	5.23	4.79	3.41	3.97	0.86883
252	CM	26242	R. sphenocephala	NJ	Burlington	58.87	17.61	21.12	4.27	6.51	29.99	32.31	45.66	4.13	5.13	3.72	3.38	0.860072
253	CM	26243	R. sphenocephala	NJ	Burlington	49.58	16.16	17.93	4.52	4.23	26.54	29.11	44.21	4.16	4.76	3.03	3.85	0.934967
254	CM	26244	R. sphenocephala	NJ	Burlington	49.23	15.84	17.82	4.16	4.54	24.53	28.04	44.62	3.66	3.36	2.91	3.18	0.921108
255	CM	62005	R. sphenocephala	NJ	Burlington	56.51	17.77	21.21	5.15	5.96	29.6	31	45.58	4.37	4.2	3.45	3.75	0.864481
256	CM	140094	R. sphenocephala	NJ	Burlington	52.1	16.54	17.84	4.64	4.83	27.65	31.89	47.8	3.4	4.03	2.62	3.53	0.964029
257	OMNH	32414	R. sphenocephala	NJ	Burlington	65.94	20.46	19.92	4.9	4.33	29.39	39.57	57.97	5.03	3.29	4.67	3.61	1.07864
258	OMNH	32415	R. sphenocephala	NJ	Burlington	77.12	24.47	24.26	6.3	5.08	42.37	46.02	65.35	5.93	4.56	5.24	4.66	1.05721
259	OMNH	32416	R. sphenocephala	NJ	Burlington	62.54	19.94	20.64	5.15	5.01	27.9	33.66	51.73	4.25	4.21	4.53	3.93	1.00825
260	OMNH	32417	R. sphenocephala	NJ	Burlington	63.4	18.79	20.37	4.97	4.64	29.56	36.38	51.06	4.88	3.54	4.31	3.72	0.958734
261	OMNH	32418	R. sphenocephala	NJ	Burlington	61.19	19.71	20.48	5.54	4.1	30.49	35.64	53.8	3.78	3.73	4.51	4.04	1.00405
262	OMNH	32419	R. sphenocephala	NJ	Burlington	60.69	20.85	19.58	4.89	4.23	28.78	36.08	51.82	4.7	3.7	4.91	4.03	1.12294
263	OMNH	32420	R. sphenocephala	NJ	Burlington	57.54	17.4	20.09	3.88	4.25	27.66	33.77	49.39	4.97	3.12	3.86	3.4	0.89575
264	OMNH	32421	R. sphenocephala	NJ	Burlington	57.52	19.36	18.21	5.12	4.29	30.51	33.29	51.42	3.8	2.83	4.5	4.16	1.12092
265	OMNH	32422	R. sphenocephala	NJ	Burlington	71.12	22.94	21.79	5.12	4.63	33.7	39.14	57.2	5.45	4.28	5.07	4.97	1.10869
266	OMNH	32423	R. sphenocephala	NJ	Burlington	62.19	17.69	18.55	4.19	4.08	25.62	34.3	50.95	4.75	3.94	3.72	4.11	0.994065
267	ANSP	19286	R. sphenocephala	NJ	Camden	54.8	17.65	17.89	4.3	6.91	26.5	29.82	47.5	4.68	3.59	2.81	3.49	1.03174
268	ANSP	15852	R. sphenocephala	NJ	Cape May	57.66	18.34	19.17	4.58	6.71	31.82	34.22	50.05	4.83	3.42	3.57	2.96	0.997553
269	ANSP	17606	R. sphenocephala	NJ	Cape May	61.34	16.73	20.98	5.07	5.68	32.98	36.34	53.46	5.09	4.44	4.38	3.77	0.820226
270	ANSP	17607	R. sphenocephala	NJ	Cape May	58.5	18.16	19.15	4.86	7.57	30.31	32.27	43.52	4.59	4	3.81	4.08	0.988
271	ANSP	17608	R. sphenocephala	NJ	Cape May	46.51	13.63	16.68	3.55	5.1	23.78	25.47	38.75	3.56	3.58	3.18	2.15	0.84178
272	ANSP	17609	R. sphenocephala	NJ	Cape May	55.33	17.31	17.75	4.16	6.11	27.91	29.75	46.46	4.34	3.76	4.16	3.63	1.01869
273	ANSP	17610	R. sphenocephala	NJ	Cape May	48.11	15.61	18.21	3.54	5	26.56	28.18	40.38	4.33	3.48	3.29	2.73	0.885909
274	ANSP	16394	R. sphenocephala	NJ	Ocean	53.42	18.25	20.63	4.32	6.35	30.13	31.95	47.93	4.12	4.25	2.96	3.3	0.916361
275	ANSP	16395	R. sphenocephala	NJ	Ocean	57.92	17.74	21.76	4.5	6.95	31.06	33.82	50.37	4.54	3.97	3.75	3.37	0.839711
276	CM	11593	R. sphenocephala	NJ	Ocean	44.57	13.06	17.01	4.12	3.86	23.31	20.91	42.58	3.91	3.88	2.91	3.79	0.788015
277	CM	11594	R. sphenocephala	NJ	Ocean	48.73	14.23	17	4.12	3.87	26.96	28.92	42.82	4.02	4.75	2.69	3.16	0.863651
278	CM	11595	R. sphenocephala	NJ	Ocean	49.63	16.46	18.36	4.28	4.47	27.59	30.23	45.09	3.81	4.31	2.99	3.35	0.929629
279	CM	11596	R. sphenocephala	NJ	Ocean	48.86	15.27	17.78	4.62	5.35	28.04	28.83	44.35	4.41	4.16	2.9	3.28	0.88769
280	CM	28578	R. sphenocephala	NJ	Ocean	42.69	13.39	16.59	3.51	3.64	22.45	24	39.36	3.98	2.85	2.8	3.2	0.830801
281	CM	28579	R. sphenocephala	NJ	Ocean	42.47	12.65	14.77	3.3	2.82	22	23.9	37.38	3.89	3.03	2.9	2.52	0.885073
282	CM	39717	R. sphenocephala	NJ	Ocean	55.53	17.04	18.41	4.76	5.94	26.28	29.7	45.12	4.27	4.78	3.84	2.86	0.962284
283	OMNH	30537	R. sphenocephala	NJ	Ocean	64.89	20.17	21.81	5.59	5.37	32.8	37.1	54.67	5.32	4.3	4.42	3.09	0.961406
