# Supplementary material for: Cryptic Diversity in Metropolis: Confirmation of a New Leopard Frog Species (Anura: Ranidae) from New York City and Surrounding Atlantic Coast Regions
Source: PLoS One. 2014 Oct 29;9(10):e108213. doi: 10.1371/journal.pone.0108213 (PMC4212910; doi:10.1371/journal.pone.0108213)
Supplement: Table S8 — Underlying (raw) bioacoustic data. (XLSX) [file pone.0108213.s012.xlsx]

## Sheet: Sheet1
Table S8. Underlying (raw) bioacoustic data.
These data were used in Table 2, Figures S2 and S4, and Results (text). Additional information for each specimen are presented in Table S2.
								Raw Data (uncorrected)								Temperature-Corrected Data (adjusted to 14°C)
Frog ID	Taxon	Date	Time	Water Temp (°C)	Track ID	Call Start (s) (time on track)	Call Number	Call Length (ms)	Call Rise Time (ms)	Call Duty Cycle	Pulse Number	Pulse Rate (pulses/s) ([Total pulses - 1]/total call time)	Dominant Frequency (Hz)	Call Period (ms) (Call length + remaining time to next call start)	Call Rate (calls/s) ([Total calls - 1]/∑ call periods)	Corrected CL (ms)	Corrected CR (calls/s)	CL Intercept	CL Slope	CR Intercept	CR Slope
1	R. kauffeldi	2012-03-15	20:28:00	10	YPM 14137	9.393	1	42	25	0.049	1	0	1378.1	858
						10.251	2	55	33	0.051	1	0	1335.1	1086
						11.337	3	52	25	0.058	1	0	1399.7	894
						12.231	4	67	38	Last Call	1	0	1248.9	Last Call
							Average	54	30.25	0.0526667	1	0	1340.45	946	1.05708	44.1712	1.61821	0.0919158	-0.0028745	-0.326224	0.132361
2	R. kauffeldi	2012-03-15	20:31:00	10	YPM 14138	3.636	1	54	28	0.063	1	0	1162.8	860
						4.496	2	59	24	0.065	1	0	1162.8	909
						5.405	3	58	33	0.064	1	0	1162.8	900
						6.305	4	55	31	Last Call	1	0	1442.7	Last Call
							Average	56.5	29	0.064	1	0	1232.77	889.667	1.12402	46.216	1.72068	0.0919158	-0.0028745	-0.326224	0.132361
3	R. kauffeldi	2012-03-15	20:39:00	10	YPM 14139	6.137	1	71	37	0.093	1	0	1162.8	764
						6.901	2	71	33	0.105	1	0	1248.9	676
						7.577	3	71	45	0.087	1	0	1248.9	814
						8.391	4	72	32	Last Call	1	0	1184.3	Last Call
							Average	71.25	36.75	0.095	1	0	1211.22	751.333	1.33097	58.2815	2.03749	0.0919158	-0.0028745	-0.326224	0.132361
4	R. kauffeldi	2012-03-15	20:42:00	10	YPM 14140	3.988	1
	Not included in analysis					4.839	2
						5.869	3
						6.96	4
							Average
5	R. kauffeldi	2012-03-15	20:42:00	10	YPM 14140	7.352	1	52	29	0.045	1	0	1464.3	1160
						8.512	2	57	29	0.061	1	0	1378.1	935
						9.447	3	56	35	0.046	1	0	1399.7	1224
						10.671	4	69	35	Last Call	1	0	1442.7	Last Call
							Average	58.5	32	0.0506667	1	0	1421.2	1106.33	0.903887	47.8522	1.3837	0.0919158	-0.0028745	-0.326224	0.132361
6	R. kauffeldi	2012-03-15	20:42:00	10	YPM 14140	7.725	1	62	42	0.07	1	0	1292	890
						8.615	2	63	44	0.062	1	0	1227.4	1012
						9.627	3	62	35	0.069	1	0	1292	903
						10.53	4	63	38	Last Call	1	0	1292	Last Call
							Average	62.5	39.75	0.067	1	0	1275.85	935	1.06952	51.1241	1.63725	0.0919158	-0.0028745	-0.326224	0.132361
7	R. kauffeldi	2013-04-01	20:26:00	11.9	YPM 14141	7.143	1	51	36	0.057	1	0	1485.8	889
						8.032	2	55	34	0.071	1	0	1442.7	775
						8.807	3	70	52	0.079	1	0	1550.4	888
						9.695	4	48	22	Last Call	1	0	1442.7	Last Call
							Average	56	36	0.069	1	0	1480.4	850.667	1.17555	50.1424	1.43719	0.0919158	-0.0028745	-0.326224	0.132361
8	R. kauffeldi	2013-04-01	20:26:00	11.9	YPM 14141	16.311	1	45	25	0.06	1	0	1270.5	756
						17.067	2	54	28	0.061	1	0	1335.1	882
						17.949	3	59	28	0.079	1	0	1248.9	746
						18.695	4	59	35	Last Call	1	0	1335.1	Last Call
							Average	54.25	29	0.0666667	1	0	1297.4	794.667	1.25839	48.5754	1.53846	0.0919158	-0.0028745	-0.326224	0.132361
9	R. kauffeldi	2013-04-01	20:31:00	11.9	YPM 14142	0.084	1	65	44	0.085	1	0	1335.1	761
						0.845	2	62	48	0.082	1	0	1335.1	754
						1.599	3	73	53	0.084	1	0	1335.1	865
						2.464	4	62	44	Last Call	1	0	1335.1	Last Call
							Average	65.5	47.25	0.0836667	1	0	1335.1	793.333	1.2605	58.6486	1.54105	0.0919158	-0.0028745	-0.326224	0.132361
10	R. kauffeldi	2013-04-08	22:19:00	17.2	YPM 14143	7.84	1	44	26	0.1	1	0	1679.6	442
						8.282	2	43	25	0.079	1	0	1615	545
						8.827	3	48	27	0.107	1	0	1399.7	449
						9.276	4	41	23	Last Call	1	0	1679.6	Last Call
							Average	44	25.25	0.0953333	1	0	1593.47	478.667	2.08914	53.5288	1.63545	0.0919158	-0.0028745	-0.326224	0.132361
11	R. kauffeldi	2013-04-08	22:19:00	17.2	YPM 14143	23.358	1	43	22	0.103	1	0	1528.9	417
						23.775	2	44	22	0.102	1	0	1485.8	432
						24.207	3	39	22	0.091	1	0	1442.7	427
						24.634	4	40	22	Last Call	1	0	1485.8	Last Call
							Average	41.5	22	0.0986667	1	0	1485.8	425.333	2.3511	50.4874	1.84052	0.0919158	-0.0028745	-0.326224	0.132361
12	R. kauffeldi	2013-04-08	22:26:00	17.2	YPM 14144	1.067	1	33	14	0.058	1	0	1528.9	572
						1.639	2	33	19	0.058	1	0	1485.8	567
						2.206	3	31	20	0.054	1	0	1550.4	572
						2.778	4	36	19	Last Call	1	0	1464.3	Last Call
							Average	33.25	18	0.0566667	1	0	1507.35	570.333	1.75336	40.4507	1.37259	0.0919158	-0.0028745	-0.326224	0.132361
13	R. kauffeldi	2013-04-11	21:36:00	13	YPM 14145	0.306	1	66	35	0.049	1	0	1378.1	1352
						1.658	2	68	37	0.046	1	0	1356.6	1476
						3.134	3	72	36	0.05	1	0	1292	1435
						4.569	4	67	31	Last Call	1	0	1356.6	Last Call
							Average	68.25	34.75	0.0483333	1	0	1345.82	1421	0.70373	64.6534	0.770527	0.0919158	-0.0028745	-0.326224	0.132361
14	R. kauffeldi	2013-04-11	21:36:00	13	YPM 14145	10.303	1	59	24	0.08	1	0	1464.3	736
						11.039	2	70	33	0.085	1	0	1485.8	825
						11.864	3	57	36	0.076	1	0	1378.1	753
						12.617	4	54	26	Last Call	1	0	1485.8	Last Call
							Average	60	29.75	0.0803333	1	0	1453.5	771.333	1.29646	56.8382	1.41951	0.0919158	-0.0028745	-0.326224	0.132361
15	R. pipiens	2012-03-23	12:00:00	18	YPM 14163	8.367	1	2132	1739	0.103	44	20.1689	1098.2	20687
						29.054	2	1638	1181	0.123	32	18.9255	1076.7	13354
						42.408	3	2232	1826	0.159	46	20.1613	1098.2	14058
						56.466	4	1460	889	Last Call	28	18.4932	1119.7	Last Call
							Average	1865.5	1408.75	0.128333	37.5	19.4372	1098.2	16033	0.0623714	2399.72	0.046312	0.0919158	-0.0028745	-0.326224	0.132361
16	R. pipiens	2012-03-23	12:00:00	18	YPM 14163	6.201	1	1780	1197	0.117	41	22.4719	1335.1	15235
						21.436	2	1566	1123	0.082	36	22.3499	1313.5	19043
						40.479	3	1881	1486	Last Call	43	22.3285	1335.1	Last Call
							4 (no call)
							Average	1742.33	1268.67	0.0995	40	22.3834	1327.9	17139	0.0583465	2241.84	0.043324	0.0919158	-0.0028745	-0.326224	0.132361
17	R. pipiens	2012-03-23	12:00:00	18	YPM 14163	16.061	1	1516	1270	0.145	28	17.81	1141.3	10445
						26.506	2	1771	1419	0.093	33	18.0689	1098.2	19088
						45.594	3	1480	717	0.238	27	17.5676	1227.4	6212
						51.806	4	1651	600	Last Call	30	17.5651	1119.7	Last Call
							Average	1604.5	1001.5	0.158667	29.5	17.7529	1146.65	11915	0.0839278	2063.71	0.062318	0.0919158	-0.0028745	-0.326224	0.132361
18	R. pipiens	2012-03-23	12:00:00	18	YPM 14163	53.439	1	2242	1507	0.12	45	19.6253	1119.7	18710
						72.149	2	2742	1898	0.207	57	20.423	1119.7	13244
						85.393	3	2244	1154	Last Call	43	18.7166	1141.3	Last Call
							4 (no call)
							Average	2409.33	1519.67	0.1635	48.3333	19.5883	1126.9	15977	0.06259	3098.88	0.046474	0.0919158	-0.0028745	-0.326224	0.132361
19	R. sphenocephala	2013-03-30	15:12:00	11	YPM 14146	9.311	1	579	571	0.726	7	10.3627	1292	798
						10.109	2	496	392	0.663	6	10.0806	1205.9	748
						10.857	3	574	384	0.562	7	10.453	1205.9	1022
						11.879	4	397	291	Last Call	5	10.0756	1270.5	Last Call
							Average	511.5	409.5	0.650333	6.25	10.243	1243.58	856	1.16822	472.079	1.31169	0.843704	-0.0168993	0.584118	0.0434974
20	R. sphenocephala	2013-03-30	15:01:00	11	YPM 14147	5.017	1	888	688	0.78	10	10.1351	1248.9	1138
						6.155	2	610	405	0.681	7	9.83607	1313.5	896
						7.051	3	622	514	0.673	7	9.6463	1292	924
						7.975	4	634	619	Last Call	7	9.46372	1205.9	Last Call
							Average	688.5	556.5	0.711333	7.75	9.7703	1265.08	986	1.0142	635.437	1.13875	0.843704	-0.0168993	0.584118	0.0434974
21	R. sphenocephala	2013-03-30	15:12:00	11	YPM 14146	4.026	1	1071	903	0.904	13	11.2045	1313.5	1185
						5.211	2	760	663	0.759	9	10.5263	1119.7	1001
						6.212	3	681	489	0.721	8	10.279	1270.5	944
						7.156	4	672	489	Last Call	8	10.4167	1227.4	Last Call
							Average	796	636	0.794667	9.5	10.6066	1232.78	1043.33	0.958466	734.652	1.07617	0.843704	-0.0168993	0.584118	0.0434974
22	R. sphenocephala	2013-03-30	15:10:00	11	YPM 14148	5.998	1	658	650	0.683	8	10.6383	559.9	964
						6.962	2	563	549	0.764	7	10.6572	581.4	737
						7.699	3	753	741	0.751	9	10.6242	1033.6	1003
						8.702	4	567	470	Last Call	7	10.582	969	Last Call
							Average	635.25	602.5	0.732667	7.75	10.6254	785.975	901.333	1.10947	586.291	1.24572	0.843704	-0.0168993	0.584118	0.0434974
23	R. sphenocephala	2012-09-06	21:28:00	25.6	YPM 14149	32.794	1	671	600	0.822	12	16.3934	1312.5	816
						33.61	2	479	349	0.747	9	16.7015	1312.5	641
						34.251	3	488	357	0.582	9	16.3934	1359.4	838
						35.089	4	386	262	Last Call	7	15.544	1312.5	Last Call
							Average	506	392	0.717	9.25	16.2581	1324.22	765	1.30719	747.294	0.918671	0.843704	-0.0168993	0.584118	0.0434974
24	R. sphenocephala	2012-09-06	21:22:00	25.6	YPM 14150	5.078	1	356	290	0.556	7	16.8539	1546.9	640
						5.718	2	365	297	0.638	7	16.4384	1265.6	572
						6.29	3	367	303	0.652	8	19.0736	1546.9	563
						6.853	4	370	309	Last Call	8	18.9189	1546.9	Last Call
							Average	364.5	299.75	0.615333	7.5	17.8212	1476.57	591.667	1.69014	538.317	1.1878	0.843704	-0.0168993	0.584118	0.0434974
25	R. sphenocephala	2012-09-06	21:28:00	25.6	YPM 14149	2.273	1	340	334	0.714	7	17.6471	1453.1	476
						2.749	2	368	187	0.809	7	16.3043	1546.9	455
						3.204	3	434	311	0.665	8	16.129	1312.5	653
						3.857	4	448	258	Last Call	8	15.625	1312.5	Last Call
							Average	397.5	272.5	0.729333	7.5	16.4263	1406.25	528	1.89394	587.054	1.33103	0.843704	-0.0168993	0.584118	0.0434974
26	R. sphenocephala	2012-09-06	21:22:00	25.6	YPM 14150	13.262	1	418	409	0.733	8	16.7464	1687.5	570
						13.832	2	353	115	0.731	7	16.9972	656.2	483
						14.315	3	358	113	Last Call	7	16.7598	609.4	Last Call
							4 (no call)
							Average	376.333	212.333	0.732	7.33333	16.8345	984.367	526.5	1.89934	555.794	1.33482	0.843704	-0.0168993	0.584118	0.0434974
27	R. sylvatica	2012-05-03	21:50:00	11	YPM 14151	42.686	1	400	362	0.668	3	5	1528.9	599
						43.285	2	329	285	0.589	3	6.07903	1571.9	559
						43.844	3	327	279	0.477	3	6.11621	1571.9	686
						44.53	4	265	233	Last Call	3	7.54717	1442.7	Last Call
							Average	330.25	289.75	0.578	3	6.1856	1528.85	614.667	1.6269	588.05	2.60666	-0.584531	0.0816737	-2.82718	0.469748
28	R. sylvatica	2013-04-06	14:50:00	10.1	YPM 14152	13.903	1	296	265	0.582	4	10.1351	1636.5	509
						14.412	2	332	291	0.566	4	9.03614	1615	587
						14.999	3	269	238	0.606	2	3.71747	1701.1	444
						15.443	4	291	271	Last Call	2	3.43643	1658.1	Last Call
							Average	297	266.25	0.584667	3	6.58128	1652.68	513.333	1.94805	690.565	3.80947	-0.584531	0.0816737	-2.82718	0.469748
29	R. sylvatica	2013-04-06	14:50:00	10.1	YPM 14152	7.269	1	252	216	0.547	3	7.93651	1485.8	461
						7.73	2	273	251	0.633	3	7.32601	1830.3	431
						8.161	3	216	186	0.562	3	9.25926	2131.8	384
						8.545	4	232	190	Last Call	3	8.62069	1270.5	Last Call
							Average	243.25	210.75	0.580667	3	8.28562	1679.6	425.333	2.3511	565.589	4.59764	-0.584531	0.0816737	-2.82718	0.469748
30	R. sylvatica	2013-04-06	14:50:00	10.1	YPM 14152	4.531	1	334	228	0.779	4	8.98204	1679.6	429
						4.96	2	218	119	0.544	3	9.17431	1399.7	401
						5.361	3	237	211	Last Call	3	8.43882	1378.1	Last Call
							4 (no call)
							Average	263	186	0.6615	3.33333	8.86506	1485.8	415	2.40964	611.511	4.71212	-0.584531	0.0816737	-2.82718	0.469748
31	R. sylvatica	2013-04-06	14:50:00	10.1	YPM 14152	18.35	1	114	96	0.184	2	8.77193	1744.2	619
						18.969	2	206	175	0.168	3	9.70874	1722.7	1225
						20.194	3	217	184	Last Call	3	9.21659	753.7	Last Call
							4 (no call)
							Average	179	151.667	0.176	2.66667	9.23242	1406.87	922	1.0846	416.199	2.12096	-0.584531	0.0816737	-2.82718	0.469748
32	R. sylvatica	2013-04-06	14:50:00	10.1	YPM 14152	35.078	1	144	95	0.432	2	6.94444	1162.8	333
						35.411	2	189	169	0.511	2	5.29101	818.3	370
						35.781	3	273	252	Last Call	3	7.32601	861.3	Last Call
							4 (no call)
							Average	202	172	0.4715	2.33333	6.52049	947.467	351.5	2.84495	469.678	5.56339	-0.584531	0.0816737	-2.82718	0.469748
33	R. sylvatica	2013-03-13	15:31:00	8	YPM 14153	6.207	1	115	93	0.087	2	8.69565	1593.5	1319
						7.526	2	77	42	0.077	1	0	1313.5	1002
						8.528	3	44	20	0.021	1	0	1162.8	2097
						10.625	4	105	75	Last Call	2	9.52381	1528.9	Last Call
							Average	85.25	57.5	0.0616667	1.5	9.10973	1399.68	1472.67	0.67904	691.944	2.73517	-0.584531	0.0816737	-2.82718	0.469748
34	R. sylvatica	2013-03-13	18:14:00	8.8	YPM 14154	26.15	1	133	90	0.084	2	7.5188	1335.1	1578
						27.728	2	50	17	0.044	1	0	1421.2	1147
						28.875	3	122	105	0.084	2	8.19672	1141.3	1454
						30.329	4	40	20	Last Call	1	0	1421.2	Last Call
							Average	86.25	58	0.0706667	1.5	7.85776	1329.7	1393	0.717875	359.211	2.05994	-0.584531	0.0816737	-2.82718	0.469748
35	R. sylvatica	2013-03-13	18:14:00	8.8	YPM 14154	2.83	1	175	131	0.34	2	5.71429	1615	515
						3.345	2	189	161	0.349	3	10.582	1335.1	542
						3.887	3	184	163	0.306	2	5.43478	1335.1	602
						4.489	4	120	92	Last Call	2	8.33333	1356.6	Last Call
							Average	167	136.75	0.331667	2.25	7.5161	1410.45	553	1.80832	695.515	5.18895	-0.584531	0.0816737	-2.82718	0.469748
36	R. palustris	2013-04-18	21:45:00	15	YPM 14155	9.185	1	1143	623	0.212	48	41.1199	947.5	5393
						14.578	2	1121	680	Last Call	47	41.0348	947.5	Last Call
							3 (no call)
							4 (no call)
							Average	1132	651.5	0.212	47.5	41.0773	947.5	5393	0.185426	1198.68	0.170633	0.0919158	-0.0028745	-0.326224	0.132361
37	R. palustris	2013-04-18	21:47:00	15	YPM 14156	3.346	1	1933	1385	0.354	70	35.6958	1162.8	5460
						8.806	2	1552	1003	Last Call	58	36.7268	1205.9	Last Call
							3 (no call)
							4 (no call)
							Average	1742.5	1194	0.354	64	36.2113	1184.35	5460	0.18315	1845.14	0.168539	0.0919158	-0.0028745	-0.326224	0.132361
38	R. palustris	2013-04-18	21:54:00	15	YPM 14157	9.319	1	1705	1103	0.492	77	44.5748	1184.3	3463
						12.782	2	1248	545	0.259	59	46.4744	1399.7	4813
						17.595	3	1405	632	0.291	64	44.8399	1184.3	4834
						22.429	4	1318	741	Last Call	61	45.5235	1184.3	Last Call
							Average	1419	755.25	0.347333	65.25	45.3531	1238.15	4370	0.228833	1502.59	0.210578	0.0919158	-0.0028745	-0.326224	0.132361
39	R. palustris	2013-04-18	21:58:00	15	YPM 14158	1.003	1	1099	653	0.421	53	47.3157	1313.5	2612
						3.615	2	1182	904	0.346	55	45.6853	1378.1	3414
						7.029	3	1109	576	Last Call	53	46.8891	1442.7	Last Call
							4 (no call)
							Average	1130	711	0.3835	53.6667	46.63	1378.1	3013	0.331895	1196.56	0.305418	0.0919158	-0.0028745	-0.326224	0.132361
40	R. palustris	2013-04-18	22:02:00	15	YPM 14159	2.422	1	1355	1011	0.299	66	47.9705	1098.2	4527
						6.949	2	1340	856	0.513	65	47.7612	1076.7	2614
						9.563	3	1101	659	Last Call	54	48.1381	1098.2	Last Call
							4 (no call)
							Average	1265.33	842	0.406	61.6667	47.9566	1091.03	3570.5	0.280073	1339.87	0.25773	0.0919158	-0.0028745	-0.326224	0.132361
41	R. palustris	2013-04-18	22:02:00	15	YPM 14159	5.222	1	1192	513	0.382	58	47.8188	1292	3119
						8.341	2	1200	833	0.366	54	44.1667	1335.1	3283
						11.624	3	1293	806	0.482	65	49.4973	1313.5	2684
						14.308	4	1274	488	Last Call	60	46.3108	1292	Last Call
							Average	1239.75	660	0.41	59.25	46.9484	1308.15	3028.67	0.330178	1312.78	0.303839	0.0919158	-0.0028745	-0.326224	0.132361
42	R. palustris	2013-04-18	22:06:00	15	YPM 14160	1.563	1	1650	917	0.165	51	30.303	1830.3	10024
						11.587	2	1427	817	0.179	44	30.1331	1830.3	7978
						19.565	3	1846	1036	Last Call	57	30.3359	2153.3	Last Call
							4 (no call)
							Average	1641	923.333	0.172	50.6667	30.2573	1937.97	9001	0.111099	1737.66	0.102236	0.0919158	-0.0028745	-0.326224	0.132361
43	R. palustris	2013-04-18	22:10:00	15	YPM 14161	1.125	1	1382	1003	0.16	67	47.7569	1162.8	8614
						9.739	2	1561	958	0.248	74	46.7649	1485.8	6283
						16.022	3	1621	881	Last Call	77	46.8846	1270.5	Last Call
							4 (no call)
							Average	1521.33	947.333	0.204	72.6667	47.1355	1306.37	7448.5	0.134255	1610.95	0.123545	0.0919158	-0.0028745	-0.326224	0.132361
44	R. palustris	2013-04-18	22:10:00	15	YPM 14161	2.242	1	1494	887	0.171	60	39.4913	1162.8	8750
						10.992	2	1497	823	0.236	62	40.7482	1313.5	6346
						17.338	3	1470	909	Last Call	61	40.8163	1119.7	Last Call
							4 (no call)
							Average	1487	873	0.2035	61	40.3519	1198.67	7548	0.132485	1574.59	0.121916	0.0919158	-0.0028745	-0.326224	0.132361
45	R. palustris	2013-04-18	22:05:00	15	YPM 14162	11.856	1	1896	1101	0.45	83	43.2489	1184.3	4210
						16.066	2	1901	1597	0.171	80	41.5571	1248.9	11085
						27.151	3	1678	1105	Last Call	73	42.9082	1055.1	Last Call
							4 (no call)
							Average	1825	1267.67	0.3105	78.6667	42.5714	1162.77	7647.5	0.130762	1932.5	0.12033	0.0919158	-0.0028745	-0.326224	0.132361
46	R. palustris	2013-04-18	22:05:00	15	YPM 14162	4.231	1	1270	510	0.132	54	41.7323	1162.8	9630
						13.861	2	1392	680	0.11	63	44.5402	1205.9	12705
						26.566	3	1316	596	Last Call	58	43.3131	1098.2	Last Call
							4 (no call)
							Average	1326	595.333	0.121	58.3333	43.1952	1155.63	11167.5	0.0895456	1404.11	0.082402	0.0919158	-0.0028745	-0.326224	0.132361
